# Supplementary material for: Continuity and Change in the Arbëreshë Wild Food Plant Foraging in Inland Southern Italy
Source: Plants (Basel). 2026 Jul 3;15(13):2073. doi: 10.3390/plants15132073 (PMC13364172; doi:10.3390/plants15132073)
Supplement: Supplementary file 1 [file plants-15-02073-s001.zip]

Archive with 1 entries (1 files):
- plants-4402273-supplementary.pdf
